# Supplementary material for: An oncolytic virus expressing a full-length antibody enhances antitumor innate immune response to glioblastoma
Source: Nat Commun. 2021 Oct 8;12:5908. doi: 10.1038/s41467-021-26003-6 (PMC8501058; doi:10.1038/s41467-021-26003-6)
Supplement: Supplementary file 3 — Source Data [file 41467_2021_26003_MOESM3_ESM.xlsx]

## Sheet: Fig. 1b
Figure 1b
hCD47 binding affinity of αCD47-G1 and αCD47-G4
Concentration (ng/ml)	APC median
	αCD47-G1	αCD47-G4
10000	39004	27410
5000	30670	20961
2500	17531	9906
1000	6689	3634
500	3823	1998
250	1895	1057
100	868	493
50	506	345
25	362	259
10	270	259
5	254	236
0	226	211
hCD47 blocking ability of αCD47-G1 and αCD47-G4
Concentration (ng/ml)	BV786 median
	αCD47-G1	αCD47-G4
10000	2639	3221
5000	4643	5556
2500	7365	9343
1000	9906	11666
500	10821	12073
250	11120	11586
100	11222	12268
50	11507	12101
25	10945	11990
10	11455	11963
5	10699	12212
0	10772	11586

## Sheet: Fig.1e
Figure 1e. Uncropped Western blot

## Sheet: Fig.1f
Figure 1f. Anti-CD47 secrtion of U251T2 cells infected with OV-αCD47-G1 or OV-αCD47-G4 (µg/ml)
	OV-αCD47-G1			OV-αCD47-G4
Replicates	1	2	3	1	2	3
6hpi	0.07544	0.12175	0.08737	0.07969	0.12743	0.0913
12hpi	1.0741	1.19348	1.17843	1.10263	1.19204	1.20507
24hpi	4.59986	5.22199	5.45705	4.57986	5.13095	5.62167
48hpi	5.71542	6.70165	7.11973	5.78861	6.79949	7.35288
72hpi	6.36961	6.35109	7.15547	6.5128	6.44789	7.66605

## Sheet: Fig.1g
Figure 1g. Oncolysis of U251T2 cells infeted with OV-Q1, OV-αCD47-G1 or OV-αCD47-G4 (%)
MOI	OV-Q1			OV-αCD47-G1			OV-αCD47-G4
Replicates	1	2	3	1	2	3	1	2	3
0.001	0.345463	5.25104	-5.5965	12.5318	17.757	-30.2889	2.44239	-2.58203	0.139532
0.01	5.11285	12.644	11.6767	11.7672	19.0314	-27.7401	2.75642	-1.11657	3.38447
0.05	10.7784	10.5021	9.25841	-3.90829	-21.1131	-16.3977	9.66501	11.4445	21.0746
0.1	41.2483	30.1935	29.7789	32.5403	-3.14363	3.73828	41.6957	44.3126	40.4396
0.5	57.3469	54.0995	39.4519	14.316	46.559	30.1189	52.3726	60.1186	56.8737
1	71.3036	61.4924	69.6453	69.6262	43.7553	70.3908	81.1584	81.0537	76.762
5	75.3109	79.3874	78.6965	85.4291	66.4401	85.9389	91.626	86.7062	82.3098
10	84.2239	83.3257	84.1548	93.0756	91.164	93.7129	95.7083	95.3943	94.7662
50	98.1115	97.8351	96.4533	103.144	100.212	100.977	101.989	101.466	100.209
100	104.952	97.6278	97.4206	98.938	99.7027	101.359	100.837	99.2673	99.8953

## Sheet: Fig. 1h
Figure 1h. Viral production of U251T2 cells infected with OV-Q1, OV-αCD47-G1 or OV-αCD47-G4 (10,000x pfu)
251T2	OV-Q1			OV-αCD47-G1			OV-αCD47-G4
Replicates	1	2	3	1	2	3	1	2	3
24hpi	13	24	17	19	19	21	20	19	20
48hpi	40	35	39	30	38	39	38	37	43
72hpi	38	45	41	35	44	37	38	35	36
96hpi	7	5	6	5	6	6	8	8	5

## Sheet: Fig. 2b
Figure 2b. Phagocytosis of GBM43 cells treated with control, αCD47-G1 or αCD47-G4 (%)
	Control			αCD47-G1			αCD47-G4
Replicats	1	2	3	1	2	3	1	2	3
BGM43	7.97	10.2	7.36	62.2	64.4	62.4	15.6	16.4	14.5

## Sheet: Fig. 2d
Figure 2d. Phagocytosis of GBM43 cells treated with conditional supernatant from OV-Q1, OV-αCD47-G1 or OV-αCD47-G1 infected U251T2 cells (%)
Replicates	Control	OV-Q1	OV-αCD47-G1	OV-αCD47-G4
1	7.28	11.1	52.8	22.2
2	8.69	9.48	54.6	17.2
3	5.12	7.6	56.7	20.3

## Sheet: Fig. 2e
Figure 2e. Phagocytosis of αCD47-G1-treated GBM43 cells with or without human IgG-iso type pretreatment (%)
	Control			10 μg/ml hIgG1-iso
Replicates	1	2	3	1	2	3
0 μg/ml αCD47-G1	7.48	7.44	7.6	8.38	9.21	9.03
0.25 μg/ml αCD47-G1	12.7	14.4	12.5	8.36	9.64	8.21
0.5 μg/ml αCD47-G1	25.7	25.8	24.8	17.4	20.2	18.1

## Sheet: Fig. 2f
	Figure 2f. Cytokine gene transcript of BMDMs quantification by RT-PCR (fold)
		Control			αCD47-G1			αCD47-G4
	Replicates	1	2	3	1	2	3	1	2	3
	Arg1	0.888081	1.24575	0.866168	4.20535	1.60819	1.26852	1.8013	0.440296	1.44045
	Ccl2	1.16309	1.12897	0.70794	3.28296	1.08643	1.41711	2.51723	0.431125	1.25085
	Ccl4	1.07444	0.955232	0.97033	5.49234	4.1198	4.23221	2.19325	1.16832	2.49092
	Il1b	0.999458	1.22064	0.779898	12.048	7.35644	5.59933	3.75237	0.857741	3.68635
	IL6	0.631609	1.99247	0.375923	17.7317	10.7499	9.67619	1.89419	0.837345	3.07988
	IL10	1.11594	0.797354	1.0867	3.46989	3.05004	2.64071	1.45248	1.11025	1.71834
	IL12	1.18137	0.872738	0.945895	8.85215	7.12889	5.62096	3.17919	1.24524	2.56543
	Nos2	0.922485	1.13841	0.939103	9.68741	6.75721	4.49179	1.82575	1.05312	3.12348

## Sheet: Fig. 2h
Figure 2h. phagocytosis of GBM43 cells by primary human macrophages with the treatment of αCD47-G1 or αCD47-G4 (%)
	Control	αCD47-G1	αCD47-G4
Donor1	6.33	22.5	11.9
Donor2	5.21	15.1	6.34
Donor3	3.55	12.3	7.37
Donor4	4.43	9.73	7.67

[truncated: 41 more sheets: Fig. 2j, Fig.2k, Fig.2l, Fig. 3a, Fig. 3b, Fig. 3c, Fig. 3e, Fig. 3g, Fig. 4b, Fig. 5c, Fig. 5d, Fig. 6c, Fig. 6d, Fig. 6f, Fig. 7a, Fig. 7b, Fig. 7c, Fig. 7d, Fig. 7e, Fig. 7f …]
